# Supplementary material for: RNA-Seq Analysis of Oil Palm under Cold Stress Reveals a Different C-Repeat Binding Factor (CBF) Mediated Gene Expression Pattern in Elaeis guineensis Compared to Other Species
Source: PLoS One. 2014 Dec 5;9(12):e114482. doi: 10.1371/journal.pone.0114482 (PMC4257668; doi:10.1371/journal.pone.0114482)
Supplement: File S1 — The number of cold-induced and cold-repressed transcripts in biosynthesis pathways. (XLSX) [file pone.0114482.s001.xlsx]

## Sheet: Sheet1
File S1 The number of cold-induced and cold-repressed transcripts in biosynthesis pathways
	Transcripts number in biosynthesis pathways
	all	Up-expression	Down-expression	Two-fold up-regulation	Two-fold up-regulation/all	Two-fold down-regulation	Two-fold down-regulation/all
Caffine metabolism	2	2	0	0	0	0	0
Betalain biosynthesis	3	0	3	0	0	0	0
Monoterpenoid biosynthesis	7	6	1	3	0.428571	0	0
Biotin metabolism	8	7	1	3	0.375	0	0
Anthocyanin biosynthesis	8	2	6	0	0	0	0
Lipoic acid metabolism	9	6	2	1	0.111111	0	0
C5-Branched dibaseic acid metabolism	10	7	3	0	0	0	0
Indolealkaloid biosynthesis	16	15	1	1	0.0625	0	0
Synthesis and degradation of ketone bodies	18	8	10	0	0	0	0
Sesquiterpenoid and triterpenoid biosynthesis	20	13	7	5	0.25	1	0.05
Glycosphingolipid biosynthesis - globo series	20	9	11	3	0.15	3	0.15
Taurineand hypotaurine metabolism	20	15	5	3	0.15	1	0.05
Nicotinateandnicotinamide metabolism	21	16	5	2	0.0952381	0	0
Vitamin B6 metabolism	22	18	4	5	0.227273	0	0
Thiamine metabolism	22	20	0	3	0.136364	0	0
Glucosinolate biosynthesis	24	8	16	2	0.0833333	4	0.166667
Lysine biosynthesis	25	22	3	3	0.12	0	0
Benzoxazinoid biosynthesis	26	17	8	7	0.269231	3	0.115385
Sulfurrelay system	26	18	7	2	0.0769231	0	0
Folate biosynthesis	28	25	3	4	0.142857	0	0
Photosynthesis-antennaproteins	30	27	3	0	0	0	0
One carbon poolbyfolate	31	21	10	4	0.129032	1	0.0322581
Arachidomic acid metabolism	31	24	7	4	0.129032	0	0
Selenocompound metabolism	32	25	6	3	0.09375	0	0
OthertypesofO-glycanbiosynthesis	35	20	14	1	0.0285714	0	0
Histidine metabolism	35	25	10	5	0.142857	0	0
Tropane,piperdineandpyridinealkaloidbiosynthesis	36	29	6	11	0.305556	1	0.0277778
Circadianrhythm-mammal	37	27	10	5	0.135135	0	0
Isoquinolinealkaloid biosynthesis	39	28	10	9	0.230769	1	0.025641
Brassinosteroid biosynthesis	39	32	7	13	0.333333	1	0.025641
Valine,leucine and isoleucine biosynthesis	40	26	14	1	0.025	2	0.05
Isoflavonoid biosynthesis	41	21	20	6	0.146341	0	0
Riboflavin metabolism	43	26	14	4	0.0930233	1	0.0232558
Non-homologousend-joining	44	34	10	9	0.204545	1	0.0227273
Glycosphingolipidbiosynthesis-ganglioseries	44	25	19	2	0.0454545	4	0.0909091
Fatty acid elongation	48	30	18	5	0.104167	0	0
Butanoate metabolism	51	32	19	3	0.0588235	1	0.0196078
Sulfur metabolism	51	42	9	16	0.313725	1	0.0196078
Linoleic acid metabolism	52	34	18	8	0.153846	0	0
Pantothenate and CoA-biosynthesis	59	41	18	6	0.101695	3	0.0508475
Biosynthesis of unsatureated fatty acids	59	40	18	6	0.101695	1	0.0169492
Diterpenoid biosynthesis	60	36	22	15	0.25	2	0.0333333
beta-Alanine metabolism	67	51	16	17	0.253731	1	0.0149254
Glycosaminoglycan degradation	69	37	31	4	0.057971	6	0.0869565
Fatty acid biosynthesis	74	40	33	7	0.0945946	4	0.0540541
Lysine degradation	77	61	16	16	0.207792	1	0.012987
Tryptophan metabolism	77	45	32	19	0.246753	4	0.0519481
Tyrosine metabolism	78	61	15	15	0.192308	2	0.025641
Propanoate metabolism	82	50	31	9	0.109756	2	0.0243902
Fatty acid metabolism	81	54	26	13	0.160494	1	0.0123457
Valine, leucine and isoleucine degradation	84	61	23	8	0.0952381	2	0.0238095
Naturalkiller cellmediated cytotoxicity	84	54	21	10	0.119048	4	0.047619
Ubiquinone and other terpenoid-quinonebiosynthesis	85	58	25	17	0.2	1	0.0117647
Cyanoamino acid metabolism	88	53	35	18	0.204545	1	0.0113636
Nitrogen metabolism	88	65	21	15	0.170455	1	0.0113636
SNARE interaction sinvesicular transport	89	48	34	3	0.0337079	2	0.0224719
Flavoneand flavonol biosynthesis	89	55	33	19	0.213483	8	0.0898876
Glycosylphosphatidy linositol(GPI)-anchorbiosynthesis	89	58	31	12	0.134831	5	0.0561798
Base dexcision repair	93	73	19	20	0.215054	1	0.0107527
Sphingolipid metabolism	93	58	33	7	0.0752688	3	0.0322581
Zeatin biosynthesis	95	70	25	30	0.315789	5	0.0526316
Mismatch repair	99	90	9	24	0.242424	0	0
Porphyrinandchlorophyll metabolism	101	78	22	9	0.0891089	0	0
DNA replication	103	86	17	19	0.184466	2	0.0194175
Cutin,suberine and wax biosynthesis	103	61	40	17	0.165049	10	0.0970874
Photosynthesis	104	75	22	8	0.0769231	2	0.0192308
Protein export	104	83	21	8	0.0769231	1	0.00961538
Phenylalaninetyrosine and tryptophan biosynthesis	106	61	42	10	0.0943396	3	0.0283019
Terpenoid backbone biosynthesis	107	74	32	12	0.11215	0	0
Alanine,aspartate and glutamate metabolism	108	82	26	14	0.12963	3	0.0277778
Steroid biosynthesis	109	58	48	4	0.0366972	2	0.0183486
Proteasome	110	91	14	7	0.0636364	1	0.00909091
Alpha-Linolenic acid metabolism	111	58	53	12	0.108108	6	0.0540541
N-Glycan biosynthesis	112	76	35	5	0.0446429	3	0.0267857
Carotenoid biosynthesis	115	65	50	14	0.121739	9	0.0782609
Glycine,serine and threonine metabolism	116	86	30	13	0.112069	1	0.00862069
Ascorbate and aldarate metabolism	118	51	67	11	0.0932203	17	0.144068
Other glycan degradation	123	53	69	6	0.0487805	18	0.146341
Limonene and pinene degradation	128	105	20	31	0.242188	0	0
Aminoacyl-tRNA biosynthesis	131	105	24	7	0.0534351	2	0.0152672
Homologous recombination	130	106	24	19	0.146154	1	0.00769231
Glyoxylate and dicarboxylate metabolism	131	95	35	8	0.0610687	5	0.0381679
Regulation of autophagy	132	106	25	23	0.174242	4	0.030303
Pentosephosphate pathway	138	106	32	13	0.0942029	1	0.00724638
Cysteine and methionine metabolsim	140	95	42	30	0.214286	4	0.0285714
Glutathione metabolism	141	112	24	31	0.219858	4	0.0283688
Glycerolipid metabolism	142	84	50	18	0.126761	10	0.0704225
Citrate cycle (TCA cycle)	142	99	33	15	0.105634	2	0.0140845
Arginine and proline metabolism	145	108	37	18	0.124138	2	0.0137931
Galactose metabolism	153	91	59	13	0.0849673	4	0.0261438
Phenylalanine metabolism	156	90	64	29	0.185897	11	0.0705128
Stilbenoid,diarylheptanoid and gingerol biosynthesis	164	111	50	33	0.20122	9	0.054878
Flavonoid biosynthesis	168	79	86	19	0.113095	9	0.0535714
Peroxisome	172	127	43	15	0.0872093	2	0.0116279
Fructose and mannose metabolism	177	115	56	23	0.129944	2	0.0112994
Nucleotide excision repair	182	154	27	24	0.131868	2	0.010989
Inositolphosphate metabolism	184	135	46	22	0.119565	3	0.0163043
Phosphatidyl inositolsignaling system	186	146	37	28	0.150538	4	0.0215054
Basal transcription factors	187	138	45	15	0.0802139	5	0.026738
Carbon fixation in photosynthetic organisms	190	148	32	14	0.0736842	2	0.0105263
Circadian rhythm-plant	198	153	29	32	0.161616	2	0.010101
Pvruvate metabolism	199	138	50	16	0.080402	3	0.0150754
ABC transporters	211	154	52	39	0.184834	3	0.014218
Phagosome	256	178	76	18	0.0703125	10	0.0390625
Phenyl propanoid biosynthesis	263	142	120	43	0.163498	17	0.0646388
Glycolysis/Gluconeogenesis	282	192	77	29	0.102837	2	0.0070922
Amino sugar and nucleotide sugar metabolism	284	154	124	22	0.0774648	10	0.0352113
Oxidative phosphorylation	314	195	108	29	0.0923567	6	0.0191083
RNA degradation	344	284	51	32	0.0930233	1	0.00290698
Ribosome biogenesis in eukaryotes	354	293	49	38	0.107345	4	0.0112994
Ubiquitin mediated proteolysis	428	333	86	41	0.0957944	6	0.0140187
RNA polymerase	456	342	106	69	0.151316	14	0.0307018
Ribosome	458	348	96	16	0.0349345	9	0.0196507
Pentose and glucuronate interconversions	477	288	179	55	0.115304	38	0.0796646
Pyrimidine metabolism	630	471	151	88	0.139683	16	0.0253968
Protein processing in endoplasmicreticulum	668	489	172	51	0.0763473	28	0.0419162
Purine metabolism	688	523	152	108	0.156977	16	0.0232558
Starch and sucrose metabolism	752	464	268	84	0.111702	43	0.0571809
Spiceosome	933	699	210	92	0.0986066	28	0.0300107
mRNA surveillance pathway	1032	770	246	99	0.0959302	19	0.0184109
Plant hormone signal transduction	1069	734	306	145	0.135641	38	0.0355472
Plant-pathogen interaction	1135	779	324	209	0.184141	32	0.0281938
RNA transport	1447	1084	334	121	0.0836213	23	0.015895
Ether lipid metabolism	2070	1388	643	190	0.0917874	87	0.042029
Biosynthesis of secondary metabolites	2157	1377	748	267	0.123783	64	0.0296708
Glycerophospholipid metabolism	2229	1488	692	208	0.0933154	97	0.0435173
Endocytosis	2286	1555	693	207	0.0905512	91	0.0398075
Metalbolic pathway	6379	4250	2010	722	0.113184	246	0.038564
